# Supplementary material for: Design, Synthesis, and Biological Evaluation of N,N-Diphenylaniline-Based Derivatives as Antiproliferative Agents and ABL TK Inhibitors Against CML
Source: Pharmaceuticals (Basel). 2026 Mar 4;19(3):416. doi: 10.3390/ph19030416 (PMC13028716; doi:10.3390/ph19030416)
Supplement: Supplementary file 1 [file pharmaceuticals-19-00416-s001.zip]

Archive with 1 entries (1 files):
- pharmaceuticals-4187590-supplementary.pdf
